# Supplementary material for: ﻿Violasuavis var. ﻿pannonica (Violaceae), a new white-flowered violet from central Europe
Source: PhytoKeys. 2024 May 9;242:9–20. doi: 10.3897/phytokeys.242.121734 (PMC11099467; doi:10.3897/phytokeys.242.121734)
Supplement: XML Treatment for Viola suavis var. pannonica [file phytokeys.242.121734-treatment1.xml]

<!DOCTYPE tp:taxon-treatment
  PUBLIC "-//TaxonX//DTD Taxonomic Treatment Publishing DTD v0 20100105//EN" "tax-treatment-NSO.dtd">
<tp:taxon-treatment xmlns:tp="http://www.plazi.org/taxpub"><tp:treatment-meta><kwd-group><label>Taxon classification</label><kwd>
              <named-content content-type="kingdom">Plantae</named-content>
            </kwd><kwd>
              <named-content content-type="order">Malpighiales</named-content>
            </kwd><kwd>
              <named-content content-type="family">Violaceae</named-content>
            </kwd></kwd-group><mixed-citation publication-type="journal"><person-group><name><surname>Hodálová</surname><given-names>Iva</given-names></name><name><surname>Mereďa Jr</surname><given-names>Pavol</given-names></name></person-group><article-title>﻿<italic><tp:taxon-name><tp:taxon-name-part taxon-name-part-type="genus" reg="Viola">Viola</tp:taxon-name-part><tp:taxon-name-part taxon-name-part-type="species" reg="suavis">suavis</tp:taxon-name-part></tp:taxon-name></italic> var. <italic>﻿<tp:taxon-name><tp:taxon-name-part taxon-name-part-type="genus" reg="Viola"/><tp:taxon-name-part taxon-name-part-type="species" reg="suavis"/><tp:taxon-name-part taxon-name-part-type="variety" reg="pannonica">pannonica</tp:taxon-name-part></tp:taxon-name></italic> (<tp:taxon-name><tp:taxon-name-part taxon-name-part-type="family">Violaceae</tp:taxon-name-part></tp:taxon-name>), a new white-flowered violet from central Europe</article-title><source>PhytoKeys</source><day>09</day><month>05</month><year>2024</year><volume>242</volume><fpage>9</fpage><lpage>20</lpage><pub-id pub-id-type="doi">10.3897/phytokeys.242.121734</pub-id></mixed-citation></tp:treatment-meta><tp:nomenclature><label>﻿</label><tp:taxon-name>
            <object-id xmlns:xlink="http://www.w3.org/1999/xlink" content-type="arpha" xlink:type="simple">04061C79-8387-5931-B5C9-377C81F1F52F</object-id>
            <tp:taxon-name-part taxon-name-part-type="genus" reg="Viola">Viola</tp:taxon-name-part>
            <tp:taxon-name-part taxon-name-part-type="species" reg="suavis">suavis</tp:taxon-name-part>
            <tp:taxon-name-part taxon-name-part-type="infraspecific-rank">var.</tp:taxon-name-part>
            <tp:taxon-name-part taxon-name-part-type="variety" reg="pannonica">pannonica</tp:taxon-name-part>
            <object-id xmlns:xlink="http://www.w3.org/1999/xlink" content-type="ipni" xlink:type="simple">urn:lsid:ipni.org:names:77341546-1</object-id>
          </tp:taxon-name><tp:taxon-authority>Hodálová &amp; Mereďa</tp:taxon-authority><tp:taxon-status xmlns:xlink="http://www.w3.org/1999/xlink" xlink:type="simple">var. nov.</tp:taxon-status><xref ref-type="fig" rid="F1">Figs 1B</xref><xref ref-type="fig" rid="F3">, 3C</xref><xref ref-type="fig" rid="F5">, 5</xref><xref ref-type="fig" rid="F6">, 6</xref></tp:nomenclature><tp:treatment-sec sec-type="diagnosis" id="SECID0EIVAE"><title>Diagnosis.</title><p><tp:taxon-name><tp:taxon-name-part taxon-name-part-type="genus" reg="Viola">Viola</tp:taxon-name-part><tp:taxon-name-part taxon-name-part-type="species" reg="suavis">suavis</tp:taxon-name-part><tp:taxon-name-part taxon-name-part-type="infraspecific-rank">var.</tp:taxon-name-part><tp:taxon-name-part taxon-name-part-type="variety" reg="pannonica">pannonica</tp:taxon-name-part></tp:taxon-name> can be unambiguously distinguished from <tp:taxon-name><tp:taxon-name-part taxon-name-part-type="genus" reg="Viola">V.</tp:taxon-name-part><tp:taxon-name-part taxon-name-part-type="species" reg="suavis">suavis</tp:taxon-name-part><tp:taxon-name-part taxon-name-part-type="infraspecific-rank">var.</tp:taxon-name-part><tp:taxon-name-part taxon-name-part-type="variety" reg="suavis">suavis</tp:taxon-name-part></tp:taxon-name> by flower colour: <tp:taxon-name><tp:taxon-name-part taxon-name-part-type="genus" reg="Viola">V.</tp:taxon-name-part><tp:taxon-name-part taxon-name-part-type="species" reg="suavis">suavis</tp:taxon-name-part><tp:taxon-name-part taxon-name-part-type="infraspecific-rank">var.</tp:taxon-name-part><tp:taxon-name-part taxon-name-part-type="variety" reg="pannonica">pannonica</tp:taxon-name-part></tp:taxon-name> possesses white petals (and a pale to deep violet spur, very rarely whitish or slightly yellow-greenish; Figs <xref ref-type="fig" rid="F1">1B</xref>, <xref ref-type="fig" rid="F3">3C</xref>, <xref ref-type="fig" rid="F6">6A</xref>); <tp:taxon-name><tp:taxon-name-part taxon-name-part-type="genus" reg="Viola">V.</tp:taxon-name-part><tp:taxon-name-part taxon-name-part-type="species" reg="suavis">suavis</tp:taxon-name-part><tp:taxon-name-part taxon-name-part-type="infraspecific-rank">var.</tp:taxon-name-part><tp:taxon-name-part taxon-name-part-type="variety" reg="suavis">suavis</tp:taxon-name-part></tp:taxon-name> possesses pale to deep blue or bluish violet petals with a large conspicuous white throat at the base, covering 1/3–1/2 of the length of the lateral and anterior petals (and a pale to deep violet spur; Fig. <xref ref-type="fig" rid="F1">1C</xref>). In addition to characters associated with pigmentation of the generative and vegetative parts, both varieties also differed in terms of the length of the fimbriae on the stipules ((0.8–)1.2–2.5(–3.1) mm long in <tp:taxon-name><tp:taxon-name-part taxon-name-part-type="genus" reg="Viola">V.</tp:taxon-name-part><tp:taxon-name-part taxon-name-part-type="species" reg="suavis">suavis</tp:taxon-name-part><tp:taxon-name-part taxon-name-part-type="infraspecific-rank">var.</tp:taxon-name-part><tp:taxon-name-part taxon-name-part-type="variety" reg="pannonica">pannonica</tp:taxon-name-part></tp:taxon-name> vs. (0.4–)0.7–2.0(–2.8) mm long in <tp:taxon-name><tp:taxon-name-part taxon-name-part-type="genus" reg="Viola">V.</tp:taxon-name-part><tp:taxon-name-part taxon-name-part-type="species" reg="suavis">suavis</tp:taxon-name-part><tp:taxon-name-part taxon-name-part-type="infraspecific-rank">var.</tp:taxon-name-part><tp:taxon-name-part taxon-name-part-type="variety" reg="suavis">suavis</tp:taxon-name-part></tp:taxon-name>) and by the position of the bracteoles on the peduncle (at (4–)9–29(–40)% of the overall length of the peduncle in <tp:taxon-name><tp:taxon-name-part taxon-name-part-type="genus" reg="Viola">V.</tp:taxon-name-part><tp:taxon-name-part taxon-name-part-type="species" reg="suavis">suavis</tp:taxon-name-part><tp:taxon-name-part taxon-name-part-type="infraspecific-rank">var.</tp:taxon-name-part><tp:taxon-name-part taxon-name-part-type="variety" reg="pannonica">pannonica</tp:taxon-name-part></tp:taxon-name> vs. (7–)13–42(–52)% in <tp:taxon-name><tp:taxon-name-part taxon-name-part-type="genus" reg="Viola">V.</tp:taxon-name-part><tp:taxon-name-part taxon-name-part-type="species" reg="suavis">suavis</tp:taxon-name-part><tp:taxon-name-part taxon-name-part-type="infraspecific-rank">var.</tp:taxon-name-part><tp:taxon-name-part taxon-name-part-type="variety" reg="suavis">suavis</tp:taxon-name-part></tp:taxon-name>).</p><p>In addition, <tp:taxon-name><tp:taxon-name-part taxon-name-part-type="genus" reg="Viola">V.</tp:taxon-name-part><tp:taxon-name-part taxon-name-part-type="species" reg="suavis">suavis</tp:taxon-name-part><tp:taxon-name-part taxon-name-part-type="infraspecific-rank">var.</tp:taxon-name-part><tp:taxon-name-part taxon-name-part-type="variety" reg="pannonica">pannonica</tp:taxon-name-part></tp:taxon-name> differs from the white-flowered <tp:taxon-name><tp:taxon-name-part taxon-name-part-type="genus" reg="Viola">V.</tp:taxon-name-part><tp:taxon-name-part taxon-name-part-type="species" reg="suavis">suavis</tp:taxon-name-part><tp:taxon-name-part taxon-name-part-type="infraspecific-rank">var.</tp:taxon-name-part><tp:taxon-name-part taxon-name-part-type="variety" reg="catalonica">catalonica</tp:taxon-name-part></tp:taxon-name> and <tp:taxon-name><tp:taxon-name-part taxon-name-part-type="genus" reg="Viola">V.</tp:taxon-name-part><tp:taxon-name-part taxon-name-part-type="species" reg="suavis">suavis</tp:taxon-name-part><tp:taxon-name-part taxon-name-part-type="infraspecific-rank">subsp.</tp:taxon-name-part><tp:taxon-name-part taxon-name-part-type="subspecies" reg="naqshii">naqshii</tp:taxon-name-part></tp:taxon-name>, having straight or only slightly upward-curved spur at the top (Fig. <xref ref-type="fig" rid="F3">3C</xref>) (vs. often distinctly hooked spur (curved up or backwards at the top) in <tp:taxon-name><tp:taxon-name-part taxon-name-part-type="genus" reg="Viola">V.</tp:taxon-name-part><tp:taxon-name-part taxon-name-part-type="species" reg="suavis">suavis</tp:taxon-name-part><tp:taxon-name-part taxon-name-part-type="infraspecific-rank">var.</tp:taxon-name-part><tp:taxon-name-part taxon-name-part-type="variety" reg="catalonica">catalonica</tp:taxon-name-part></tp:taxon-name> and <tp:taxon-name><tp:taxon-name-part taxon-name-part-type="genus" reg="Viola">V.</tp:taxon-name-part><tp:taxon-name-part taxon-name-part-type="species" reg="suavis">suavis</tp:taxon-name-part><tp:taxon-name-part taxon-name-part-type="infraspecific-rank">subsp.</tp:taxon-name-part><tp:taxon-name-part taxon-name-part-type="subspecies" reg="naqshii">naqshii</tp:taxon-name-part></tp:taxon-name>; Fig. <xref ref-type="fig" rid="F3">3A, B</xref>). Moreover, <tp:taxon-name><tp:taxon-name-part taxon-name-part-type="genus" reg="Viola">V.</tp:taxon-name-part><tp:taxon-name-part taxon-name-part-type="species" reg="suavis">suavis</tp:taxon-name-part><tp:taxon-name-part taxon-name-part-type="infraspecific-rank">var.</tp:taxon-name-part><tp:taxon-name-part taxon-name-part-type="variety" reg="pannonica">pannonica</tp:taxon-name-part></tp:taxon-name> differs from <tp:taxon-name><tp:taxon-name-part taxon-name-part-type="genus" reg="Viola">V.</tp:taxon-name-part><tp:taxon-name-part taxon-name-part-type="species" reg="suavis">suavis</tp:taxon-name-part><tp:taxon-name-part taxon-name-part-type="infraspecific-rank">var.</tp:taxon-name-part><tp:taxon-name-part taxon-name-part-type="variety" reg="catalonica">catalonica</tp:taxon-name-part></tp:taxon-name> in terms of the lamina sinus angle ((0–)35–105(–135)° in <tp:taxon-name><tp:taxon-name-part taxon-name-part-type="genus" reg="Viola">V.</tp:taxon-name-part><tp:taxon-name-part taxon-name-part-type="species" reg="suavis">suavis</tp:taxon-name-part><tp:taxon-name-part taxon-name-part-type="infraspecific-rank">var.</tp:taxon-name-part><tp:taxon-name-part taxon-name-part-type="variety" reg="pannonica">pannonica</tp:taxon-name-part></tp:taxon-name> vs. (-90–)-23–45(–85)° in <tp:taxon-name><tp:taxon-name-part taxon-name-part-type="genus" reg="Viola">V.</tp:taxon-name-part><tp:taxon-name-part taxon-name-part-type="species" reg="suavis">suavis</tp:taxon-name-part><tp:taxon-name-part taxon-name-part-type="infraspecific-rank">var.</tp:taxon-name-part><tp:taxon-name-part taxon-name-part-type="variety" reg="catalonica">catalonica</tp:taxon-name-part></tp:taxon-name>), lamina sinus depth ((0.1–)0.2–0.55(–1.4) cm vs. (0.3–)0.45–1.1(–1.4) cm), and bracteoles located near the base of the peduncle (at (4–)9–29(–40)% of the overall length of the peduncle vs. at (15–)25–52(–60)% of the overall length of the peduncle). <tp:taxon-name><tp:taxon-name-part taxon-name-part-type="genus" reg="Viola">Viola</tp:taxon-name-part><tp:taxon-name-part taxon-name-part-type="species" reg="suavis">suavis</tp:taxon-name-part><tp:taxon-name-part taxon-name-part-type="infraspecific-rank">var.</tp:taxon-name-part><tp:taxon-name-part taxon-name-part-type="variety" reg="pannonica">pannonica</tp:taxon-name-part></tp:taxon-name> differs from <tp:taxon-name><tp:taxon-name-part taxon-name-part-type="genus" reg="Viola">V.</tp:taxon-name-part><tp:taxon-name-part taxon-name-part-type="species" reg="suavis">suavis</tp:taxon-name-part><tp:taxon-name-part taxon-name-part-type="infraspecific-rank">subsp.</tp:taxon-name-part><tp:taxon-name-part taxon-name-part-type="subspecies" reg="naqshii">naqshii</tp:taxon-name-part></tp:taxon-name> in its longer petiole hairs (0.2–0.6(–0.8) mm in <tp:taxon-name><tp:taxon-name-part taxon-name-part-type="genus" reg="Viola">V.</tp:taxon-name-part><tp:taxon-name-part taxon-name-part-type="species" reg="suavis">suavis</tp:taxon-name-part><tp:taxon-name-part taxon-name-part-type="infraspecific-rank">var.</tp:taxon-name-part><tp:taxon-name-part taxon-name-part-type="variety" reg="pannonica">pannonica</tp:taxon-name-part></tp:taxon-name> vs. up to 0.1 mm in <tp:taxon-name><tp:taxon-name-part taxon-name-part-type="genus" reg="Viola">V.</tp:taxon-name-part><tp:taxon-name-part taxon-name-part-type="species" reg="suavis">suavis</tp:taxon-name-part><tp:taxon-name-part taxon-name-part-type="infraspecific-rank">subsp.</tp:taxon-name-part><tp:taxon-name-part taxon-name-part-type="subspecies" reg="naqshii">naqshii</tp:taxon-name-part></tp:taxon-name>).</p></tp:treatment-sec><tp:treatment-sec sec-type="material" id="SECID0EOBAG"><title>Type.</title><p>Slovak Republic. Devínska Kobyla Hills, Bratislava-Dúbravka borough, Brižite hill, Martina Granca street, <named-content xmlns:xlink="http://www.w3.org/1999/xlink" content-type="dwc:verbatimCoordinates" xlink:type="simple"><named-content content-type="geo-json" specific-use="{&#34;type&#34;:&#34;Point&#34;,&#34;coordinates&#34;:[17.024722,48.196944]}" id="NCID0EXBAG" xlink:type="simple">48°11′49″N, 17°01′29″E</named-content></named-content>, elev. 240 m, 1 April 2003, I. Hodálová (Holotype: SAV (SAV0017750; Fig. <xref ref-type="fig" rid="F5">5</xref>)).</p><fig id="F5" position="float" orientation="portrait"><object-id xmlns:xlink="http://www.w3.org/1999/xlink" content-type="doi" xlink:type="simple">10.3897/phytokeys.242.121734.figure5</object-id><object-id xmlns:xlink="http://www.w3.org/1999/xlink" content-type="arpha" xlink:type="simple">4C2191F1-C836-56B6-A438-15C8685B7EC8</object-id><label>Figure 5.</label><caption><p>The holotype specimen of <tp:taxon-name><tp:taxon-name-part taxon-name-part-type="genus" reg="Viola">Viola</tp:taxon-name-part><tp:taxon-name-part taxon-name-part-type="species" reg="suavis">suavis</tp:taxon-name-part><tp:taxon-name-part taxon-name-part-type="infraspecific-rank">var.</tp:taxon-name-part><tp:taxon-name-part taxon-name-part-type="variety" reg="pannonica">pannonica</tp:taxon-name-part></tp:taxon-name> deposited in the herbarium of the Institute of Botany, Slovak Academy of Sciences (herbarium acronym SAV).</p></caption><graphic xmlns:xlink="http://www.w3.org/1999/xlink" xlink:href="phytokeys-242-009_article-121734__-g005.jpg" position="float" orientation="portrait" xlink:type="simple" id="oo_1044614.jpg"><uri content-type="original_file" xlink:type="simple">https://binary.pensoft.net/fig/1044614</uri></graphic></fig></tp:treatment-sec><tp:treatment-sec sec-type="phenology" id="SECID0E5CAG"><title>Phenology.</title><p>Flowering from March to April.</p></tp:treatment-sec><tp:treatment-sec sec-type="etymology" id="SECID0EDDAG"><title>Etymology.</title><p>The epithet “pannonica” refers to the geographical region of Pannonia, which is the centre of the hitherto known distribution of the new variety (namely southeastern Moravia in the Czech Republic, northeastern Austria, southern Slovakia, the southern part of Zakarpattia Oblast in western Ukraine, and Hungary; see Distribution).</p></tp:treatment-sec><tp:treatment-sec sec-type="distribution" id="SECID0EIDAG"><title>Distribution.</title><p>This variety has been reported in the Slovak Republic (<xref ref-type="bibr" rid="B13">Hodálová et al. 2008</xref>; <xref ref-type="bibr" rid="B19">Mereďa et al. 2008a</xref>; detailed distribution is given in <xref ref-type="bibr" rid="B20">Mereďa et al. 2008b</xref>; see also photographs of <italic><tp:taxon-name><tp:taxon-name-part taxon-name-part-type="genus" reg="Viola">V.</tp:taxon-name-part><tp:taxon-name-part taxon-name-part-type="species" reg="suavis">suavis</tp:taxon-name-part></tp:taxon-name></italic> at <ext-link xmlns:xlink="http://www.w3.org/1999/xlink" xlink:type="simple" ext-link-type="uri" xlink:href="http://iNaturalist.org">iNaturalist.org</ext-link> (Photo ID: 202520428, 201130424), nahuby.sk (Photo ID: 257298), <ext-link xmlns:xlink="http://www.w3.org/1999/xlink" xlink:href="http://flora.upol.cz/fotogalerie/info/9125-Viola-suavis/0-42.html" ext-link-type="uri" xlink:type="simple">http://flora.upol.cz/fotogalerie/info/9125-Viola-suavis/0-42.html</ext-link>, and <ext-link xmlns:xlink="http://www.w3.org/1999/xlink" xlink:type="simple" ext-link-type="uri" xlink:href="http://www.botany.cz/cs/viola-suavis">www.botany.cz/cs/viola-suavis</ext-link>), the Czech Republic (<xref ref-type="bibr" rid="B14">Kirschner and Skalický 1990</xref>: 402; <xref ref-type="bibr" rid="B28">Suda 2002</xref>: 214 – both papers report the taxon in the note for <italic><tp:taxon-name><tp:taxon-name-part taxon-name-part-type="genus" reg="Viola">V.</tp:taxon-name-part><tp:taxon-name-part taxon-name-part-type="species" reg="alba">alba</tp:taxon-name-part></tp:taxon-name></italic> as “white-flowered violets of presumed hybrid origin”; <xref ref-type="bibr" rid="B13">Hodálová et al. 2008</xref>; <xref ref-type="bibr" rid="B19">Mereďa et al. 2008a</xref>; <xref ref-type="bibr" rid="B22">Michalcová 2011</xref>+; <xref ref-type="bibr" rid="B4">Danihelka 2019</xref>; <xref ref-type="bibr" rid="B8">FloraVeg.EU 2022</xref>+; see also photographs of <italic><tp:taxon-name><tp:taxon-name-part taxon-name-part-type="genus" reg="Viola">V.</tp:taxon-name-part><tp:taxon-name-part taxon-name-part-type="species" reg="suavis">suavis</tp:taxon-name-part></tp:taxon-name></italic> at <ext-link xmlns:xlink="http://www.w3.org/1999/xlink" xlink:type="simple" ext-link-type="uri" xlink:href="http://iNaturalist.org">iNaturalist.org</ext-link> (Photo ID: 151489049, 151956929, 189937608, 201837659, 201843269, 201843461, 201905803, 201906388, 202177193, 202414626, 202716834, 202963367)), western Ukraine (<xref ref-type="bibr" rid="B19">Mereďa et al. 2008a</xref>), Austria, and Hungary (both this paper; Fig. <xref ref-type="fig" rid="F7">7</xref>).</p><p>This new variety has not yet been reported in the territories of Austria (cf. <xref ref-type="bibr" rid="B7">Fischer et al. 2008</xref>) and Hungary (cf. <xref ref-type="bibr" rid="B6">Farkas 2009</xref>). Its occurrence in Austria is documented by the photograph from Martin A. Prinz from the town of Traiskirchen, available from <ext-link xmlns:xlink="http://www.w3.org/1999/xlink" xlink:type="simple" ext-link-type="uri" xlink:href="http://iNaturalist.org">iNaturalist.org</ext-link> (Photo ID: 150078107, ut <italic><tp:taxon-name><tp:taxon-name-part taxon-name-part-type="genus" reg="Viola">V.</tp:taxon-name-part><tp:taxon-name-part taxon-name-part-type="species" reg="suavis">suavis</tp:taxon-name-part></tp:taxon-name></italic>). In Hungary we found <tp:taxon-name><tp:taxon-name-part taxon-name-part-type="genus" reg="Viola">V.</tp:taxon-name-part><tp:taxon-name-part taxon-name-part-type="species" reg="suavis">suavis</tp:taxon-name-part><tp:taxon-name-part taxon-name-part-type="infraspecific-rank">var.</tp:taxon-name-part><tp:taxon-name-part taxon-name-part-type="variety" reg="pannonica">pannonica</tp:taxon-name-part></tp:taxon-name> in one location in the northern part of the country: Visegrád village, at the end of Kálvária street, 47°47′09″N, 18°58′20″E, 126 m, 26 March 2011, P. Mereďa Jr. (photo). In addition, we examined seven other herbarium specimens of the taxon from Hungary (all deposited in the Hungarian Natural History Museum, Budapest, Hungary; herbarium acronym BP; localities are arranged from west to east): near the town of Győr, Csanak, 16 April 1917 and 21 April 1928, S. Polgár (BP), both ut <italic><tp:taxon-name><tp:taxon-name-part taxon-name-part-type="genus" reg="Viola">Viola</tp:taxon-name-part><tp:taxon-name-part taxon-name-part-type="species" reg="alba">alba</tp:taxon-name-part></tp:taxon-name></italic>; Piliscsaba village, Disznófő hill, 6 April 1913, L. Vajda (BP), ut <italic><tp:taxon-name><tp:taxon-name-part taxon-name-part-type="genus" reg="Viola">V.</tp:taxon-name-part><tp:taxon-name-part taxon-name-part-type="species" reg="alba">alba</tp:taxon-name-part></tp:taxon-name></italic>; Budapest city, district II, Hármashatárhegy hill, 12 March 2000, É. I. Bőhm (BP), ut <italic><tp:taxon-name><tp:taxon-name-part taxon-name-part-type="genus" reg="Viola">V.</tp:taxon-name-part><tp:taxon-name-part taxon-name-part-type="species" reg="odorata">odorata</tp:taxon-name-part></tp:taxon-name></italic>; Budapest city, district II, Szemlőhegy utca street, 2 April 1917, Á. Boros (BP), ut <italic><tp:taxon-name><tp:taxon-name-part taxon-name-part-type="genus" reg="Viola">V.</tp:taxon-name-part><tp:taxon-name-part taxon-name-part-type="species" reg="odorata">odorata</tp:taxon-name-part></tp:taxon-name></italic>; Sárospatak town, 10 April 1933, Á. Kiss (BP), ut <italic><tp:taxon-name><tp:taxon-name-part taxon-name-part-type="genus" reg="Viola">V.</tp:taxon-name-part><tp:taxon-name-part taxon-name-part-type="species" reg="alba">alba</tp:taxon-name-part></tp:taxon-name></italic>; and near the town of Nyiregyháza, Nyiregyházai-erdő forest, 25 March 1927, Á. Boros (BP), ut <italic><tp:taxon-name><tp:taxon-name-part taxon-name-part-type="genus" reg="Viola">V.</tp:taxon-name-part><tp:taxon-name-part taxon-name-part-type="species" reg="suavis">suavis</tp:taxon-name-part></tp:taxon-name></italic>. In Hungary this variety has also been documented in two photographs available from <ext-link xmlns:xlink="http://www.w3.org/1999/xlink" xlink:type="simple" ext-link-type="uri" xlink:href="http://iNaturalist.org">iNaturalist.org</ext-link> (Photo ID: 201304283, 203637437). The precise locations of the new variety in the Czech Republic, Austria, Ukraine and Hungary are not yet known, and in these countries, this violet will certainly be more widespread than the data published thus far indicate. The occurrence of <tp:taxon-name><tp:taxon-name-part taxon-name-part-type="genus" reg="Viola">V.</tp:taxon-name-part><tp:taxon-name-part taxon-name-part-type="species" reg="suavis">suavis</tp:taxon-name-part><tp:taxon-name-part taxon-name-part-type="infraspecific-rank">var.</tp:taxon-name-part><tp:taxon-name-part taxon-name-part-type="variety" reg="pannonica">pannonica</tp:taxon-name-part></tp:taxon-name> is also expected in other central European countries.</p></tp:treatment-sec><tp:treatment-sec sec-type="ecology" id="SECID0EWKAG"><title>Ecology.</title><p>It grows (often in extensive patches; Fig. <xref ref-type="fig" rid="F6">6B</xref>) mainly in human-made or human-influenced habitats, such as lawns, parks, cemeteries and roadsides in human settlements. It is also commonly cultivated in gardens, from which it is escaping (due to efficient spreading by rooting procumbent stolons and a high seed set per capsule) into their vicinity. In contrast to the nominate variety, <tp:taxon-name><tp:taxon-name-part taxon-name-part-type="genus" reg="Viola">V.</tp:taxon-name-part><tp:taxon-name-part taxon-name-part-type="species" reg="suavis">suavis</tp:taxon-name-part><tp:taxon-name-part taxon-name-part-type="infraspecific-rank">var.</tp:taxon-name-part><tp:taxon-name-part taxon-name-part-type="variety" reg="pannonica">pannonica</tp:taxon-name-part></tp:taxon-name> only rarely extends into natural and semi-natural habitats outside settlements, where it grows in dry to mesophilous grasslands (Fig. <xref ref-type="fig" rid="F6">6B</xref>), shrublands, forest edges and open deciduous forests on various soil types (<xref ref-type="bibr" rid="B19">Mereďa et al. 2008a</xref>, <xref ref-type="bibr" rid="B20">2008b</xref>).</p><fig id="F6" position="float" orientation="portrait"><object-id xmlns:xlink="http://www.w3.org/1999/xlink" content-type="doi" xlink:type="simple">10.3897/phytokeys.242.121734.figure6</object-id><object-id xmlns:xlink="http://www.w3.org/1999/xlink" content-type="arpha" xlink:type="simple">48672E3D-425E-5453-944F-681A43EDCE6A</object-id><label>Figure 6.</label><caption><p><bold>A</bold><tp:taxon-name><tp:taxon-name-part taxon-name-part-type="genus" reg="Viola">Viola</tp:taxon-name-part><tp:taxon-name-part taxon-name-part-type="species" reg="suavis">suavis</tp:taxon-name-part><tp:taxon-name-part taxon-name-part-type="infraspecific-rank">var.</tp:taxon-name-part><tp:taxon-name-part taxon-name-part-type="variety" reg="pannonica">pannonica</tp:taxon-name-part></tp:taxon-name>, plant from the type population (Slovak Republic, Bratislava-Dúbravka borough; photographed by P. Mereďa Jr., 3 April 2008) <bold>B</bold><tp:taxon-name><tp:taxon-name-part taxon-name-part-type="genus" reg="Viola">V.</tp:taxon-name-part><tp:taxon-name-part taxon-name-part-type="species" reg="suavis">suavis</tp:taxon-name-part><tp:taxon-name-part taxon-name-part-type="infraspecific-rank">var.</tp:taxon-name-part><tp:taxon-name-part taxon-name-part-type="variety" reg="pannonica">pannonica</tp:taxon-name-part></tp:taxon-name>, habitat (Slovak Republic, Zbrojníky village; photographed by P. Mereďa Jr., 17 April 2013).</p></caption><graphic xmlns:xlink="http://www.w3.org/1999/xlink" xlink:href="phytokeys-242-009_article-121734__-g006.jpg" position="float" orientation="portrait" xlink:type="simple" id="oo_1044615.jpg"><uri content-type="original_file" xlink:type="simple">https://binary.pensoft.net/fig/1044615</uri></graphic></fig><fig id="F7" position="float" orientation="portrait"><object-id xmlns:xlink="http://www.w3.org/1999/xlink" content-type="doi" xlink:type="simple">10.3897/phytokeys.242.121734.figure7</object-id><object-id xmlns:xlink="http://www.w3.org/1999/xlink" content-type="arpha" xlink:type="simple">57835CB7-1F06-5B48-B959-2C15A15015FB</object-id><label>Figure 7.</label><caption><p>Distribution of <tp:taxon-name><tp:taxon-name-part taxon-name-part-type="genus" reg="Viola">Viola</tp:taxon-name-part><tp:taxon-name-part taxon-name-part-type="species" reg="suavis">suavis</tp:taxon-name-part><tp:taxon-name-part taxon-name-part-type="infraspecific-rank">var.</tp:taxon-name-part><tp:taxon-name-part taxon-name-part-type="variety" reg="pannonica">pannonica</tp:taxon-name-part></tp:taxon-name>.</p></caption><graphic xmlns:xlink="http://www.w3.org/1999/xlink" xlink:href="phytokeys-242-009_article-121734__-g007.jpg" position="float" orientation="portrait" xlink:type="simple" id="oo_1044616.jpg"><uri content-type="original_file" xlink:type="simple">https://binary.pensoft.net/fig/1044616</uri></graphic></fig></tp:treatment-sec><tp:treatment-sec sec-type="Taxonomic notes and hybridisation" id="SECID0EOOAG"><title>Taxonomic notes and hybridisation.</title><p>Although in some older studies the authors assumed a hybrid origin of <tp:taxon-name><tp:taxon-name-part taxon-name-part-type="genus" reg="Viola">V.</tp:taxon-name-part><tp:taxon-name-part taxon-name-part-type="species" reg="suavis">suavis</tp:taxon-name-part><tp:taxon-name-part taxon-name-part-type="infraspecific-rank">var.</tp:taxon-name-part><tp:taxon-name-part taxon-name-part-type="variety" reg="pannonica">pannonica</tp:taxon-name-part></tp:taxon-name> (based mainly on some shared morphological characters with other members of <tp:taxon-name><tp:taxon-name-part taxon-name-part-type="genus" reg="Viola">V.</tp:taxon-name-part><tp:taxon-name-part taxon-name-part-type="infraspecific-rank">subsect.</tp:taxon-name-part><tp:taxon-name-part taxon-name-part-type="subsection" reg="Viola">Viola</tp:taxon-name-part></tp:taxon-name>, namely, <italic><tp:taxon-name><tp:taxon-name-part taxon-name-part-type="genus" reg="Viola">V.</tp:taxon-name-part><tp:taxon-name-part taxon-name-part-type="species" reg="odorata">odorata</tp:taxon-name-part></tp:taxon-name></italic> L., <italic><tp:taxon-name><tp:taxon-name-part taxon-name-part-type="genus" reg="Viola">V.</tp:taxon-name-part><tp:taxon-name-part taxon-name-part-type="species" reg="collina">collina</tp:taxon-name-part></tp:taxon-name></italic> Besser, <italic><tp:taxon-name><tp:taxon-name-part taxon-name-part-type="genus" reg="Viola">V.</tp:taxon-name-part><tp:taxon-name-part taxon-name-part-type="species" reg="hirta">hirta</tp:taxon-name-part></tp:taxon-name></italic> L., <italic><tp:taxon-name><tp:taxon-name-part taxon-name-part-type="genus" reg="Viola">V.</tp:taxon-name-part><tp:taxon-name-part taxon-name-part-type="species" reg="suavis">suavis</tp:taxon-name-part></tp:taxon-name></italic>, and <italic><tp:taxon-name><tp:taxon-name-part taxon-name-part-type="genus" reg="Viola">V.</tp:taxon-name-part><tp:taxon-name-part taxon-name-part-type="species" reg="alba">alba</tp:taxon-name-part></tp:taxon-name></italic> Besser; cf. <xref ref-type="bibr" rid="B14">Kirschner and Skalický 1990</xref>; <xref ref-type="bibr" rid="B28">Suda 2002</xref>), molecular analyses clearly revealed that the variety is exclusively derived from the typical blue-flowered central European <tp:taxon-name><tp:taxon-name-part taxon-name-part-type="genus" reg="Viola">V.</tp:taxon-name-part><tp:taxon-name-part taxon-name-part-type="species" reg="suavis">suavis</tp:taxon-name-part><tp:taxon-name-part taxon-name-part-type="infraspecific-rank">subsp.</tp:taxon-name-part><tp:taxon-name-part taxon-name-part-type="subspecies" reg="suavis">suavis</tp:taxon-name-part></tp:taxon-name> (similar to <tp:taxon-name><tp:taxon-name-part taxon-name-part-type="genus" reg="Viola">V.</tp:taxon-name-part><tp:taxon-name-part taxon-name-part-type="species" reg="suavis">suavis</tp:taxon-name-part><tp:taxon-name-part taxon-name-part-type="infraspecific-rank">var.</tp:taxon-name-part><tp:taxon-name-part taxon-name-part-type="variety" reg="catalonica">catalonica</tp:taxon-name-part></tp:taxon-name>, which is derived from the Iberian blue-flowered <italic><tp:taxon-name><tp:taxon-name-part taxon-name-part-type="genus" reg="Viola">V.</tp:taxon-name-part><tp:taxon-name-part taxon-name-part-type="species" reg="suavis">suavis</tp:taxon-name-part></tp:taxon-name></italic> 'Spain'; <xref ref-type="bibr" rid="B19">Mereďa et al. 2008a</xref>, <xref ref-type="bibr" rid="B21">2011</xref>). Genetic analyses revealed that <tp:taxon-name><tp:taxon-name-part taxon-name-part-type="genus" reg="Viola">V.</tp:taxon-name-part><tp:taxon-name-part taxon-name-part-type="species" reg="suavis">suavis</tp:taxon-name-part><tp:taxon-name-part taxon-name-part-type="infraspecific-rank">var.</tp:taxon-name-part><tp:taxon-name-part taxon-name-part-type="variety" reg="pannonica">pannonica</tp:taxon-name-part></tp:taxon-name> has very low genetic variation (Fig. <xref ref-type="fig" rid="F1">1A</xref>), and most populations in central Europe likely represent the same strain, which was spread in the past by cultivation as ornamentals in gardens and parks and subsequently escaped into the surrounding natural environment. The highly reduced genetic diversity and absence of unique <abbrev xmlns:xlink="http://www.w3.org/1999/xlink" xlink:title="Amplified fragment length polymorphism" id="ABBRID0E2TAG" xlink:type="simple">AFLP</abbrev> fragments in individuals of <tp:taxon-name><tp:taxon-name-part taxon-name-part-type="genus" reg="Viola">V.</tp:taxon-name-part><tp:taxon-name-part taxon-name-part-type="species" reg="suavis">suavis</tp:taxon-name-part><tp:taxon-name-part taxon-name-part-type="infraspecific-rank">var.</tp:taxon-name-part><tp:taxon-name-part taxon-name-part-type="variety" reg="pannonica">pannonica</tp:taxon-name-part></tp:taxon-name>, along with the patterns of fragment sharing and population clustering, clearly demonstrate that the origin of <tp:taxon-name><tp:taxon-name-part taxon-name-part-type="genus" reg="Viola">V.</tp:taxon-name-part><tp:taxon-name-part taxon-name-part-type="species" reg="suavis">suavis</tp:taxon-name-part><tp:taxon-name-part taxon-name-part-type="infraspecific-rank">var.</tp:taxon-name-part><tp:taxon-name-part taxon-name-part-type="variety" reg="pannonica">pannonica</tp:taxon-name-part></tp:taxon-name> has been recent, perhaps within the last few centuries (<xref ref-type="bibr" rid="B19">Mereďa et al. 2008a</xref>).</p><p>Although <tp:taxon-name><tp:taxon-name-part taxon-name-part-type="genus" reg="Viola">V.</tp:taxon-name-part><tp:taxon-name-part taxon-name-part-type="species" reg="suavis">suavis</tp:taxon-name-part><tp:taxon-name-part taxon-name-part-type="infraspecific-rank">var.</tp:taxon-name-part><tp:taxon-name-part taxon-name-part-type="variety" reg="pannonica">pannonica</tp:taxon-name-part></tp:taxon-name> is often sympatric with the blue-flowered <tp:taxon-name><tp:taxon-name-part taxon-name-part-type="genus" reg="Viola">V.</tp:taxon-name-part><tp:taxon-name-part taxon-name-part-type="species" reg="suavis">suavis</tp:taxon-name-part><tp:taxon-name-part taxon-name-part-type="infraspecific-rank">var.</tp:taxon-name-part><tp:taxon-name-part taxon-name-part-type="variety" reg="suavis">suavis</tp:taxon-name-part></tp:taxon-name> as well as other species of <tp:taxon-name><tp:taxon-name-part taxon-name-part-type="genus" reg="Viola">Viola</tp:taxon-name-part><tp:taxon-name-part taxon-name-part-type="infraspecific-rank">subsect.</tp:taxon-name-part><tp:taxon-name-part taxon-name-part-type="subsection" reg="Viola">Viola</tp:taxon-name-part></tp:taxon-name> (especially <italic><tp:taxon-name><tp:taxon-name-part taxon-name-part-type="genus" reg="Viola">V.</tp:taxon-name-part><tp:taxon-name-part taxon-name-part-type="species" reg="odorata">odorata</tp:taxon-name-part></tp:taxon-name></italic> and <italic><tp:taxon-name><tp:taxon-name-part taxon-name-part-type="genus" reg="Viola">V.</tp:taxon-name-part><tp:taxon-name-part taxon-name-part-type="species" reg="hirta">hirta</tp:taxon-name-part></tp:taxon-name></italic>), no morphologically or genetically intermediate individuals have been detected. The absence of hybrids with <italic><tp:taxon-name><tp:taxon-name-part taxon-name-part-type="genus" reg="Viola">V.</tp:taxon-name-part><tp:taxon-name-part taxon-name-part-type="species" reg="odorata">odorata</tp:taxon-name-part></tp:taxon-name></italic> and <italic><tp:taxon-name><tp:taxon-name-part taxon-name-part-type="genus" reg="Viola">V.</tp:taxon-name-part><tp:taxon-name-part taxon-name-part-type="species" reg="hirta">hirta</tp:taxon-name-part></tp:taxon-name></italic> is not surprising as both these species have a different number of chromosomes (2n = 20), and heteroploid hybrids are rare in <tp:taxon-name><tp:taxon-name-part taxon-name-part-type="genus" reg="Viola">Viola</tp:taxon-name-part><tp:taxon-name-part taxon-name-part-type="infraspecific-rank">subsect.</tp:taxon-name-part><tp:taxon-name-part taxon-name-part-type="subsection" reg="Viola">Viola</tp:taxon-name-part></tp:taxon-name> (<xref ref-type="bibr" rid="B20">Mereďa et al. 2008b</xref>).</p><p>However, the absence of morphologically or genetically intermediate plants between <tp:taxon-name><tp:taxon-name-part taxon-name-part-type="genus" reg="Viola">V.</tp:taxon-name-part><tp:taxon-name-part taxon-name-part-type="species" reg="suavis">suavis</tp:taxon-name-part><tp:taxon-name-part taxon-name-part-type="infraspecific-rank">var.</tp:taxon-name-part><tp:taxon-name-part taxon-name-part-type="variety" reg="suavis">suavis</tp:taxon-name-part></tp:taxon-name> and <tp:taxon-name><tp:taxon-name-part taxon-name-part-type="genus" reg="Viola">V.</tp:taxon-name-part><tp:taxon-name-part taxon-name-part-type="species" reg="suavis">suavis</tp:taxon-name-part><tp:taxon-name-part taxon-name-part-type="infraspecific-rank">var.</tp:taxon-name-part><tp:taxon-name-part taxon-name-part-type="variety" reg="pannonica">pannonica</tp:taxon-name-part></tp:taxon-name> is especially surprising. It is possible that the flower colour in violets may be encoded by a biallelic system where the blue allele is dominant; in that case, colour intermediates might not be possible. However, it is surprising that even in the <abbrev xmlns:xlink="http://www.w3.org/1999/xlink" xlink:title="Amplified fragment length polymorphism" id="ABBRID0EXZAG" xlink:type="simple">AFLP</abbrev> analyses, we practically did not identify genetically intermediate individuals, even in locations where the blue- and white-flowered plants were found growing in close proximity or even partly intermingled (population nos 25 and 27, 205 and 206, 208 and 209; <xref ref-type="bibr" rid="B19">Mereďa et al. 2008a</xref> and Fig. <xref ref-type="fig" rid="F1">1A</xref>). An identical situation also occurred for the two colour variants of <italic><tp:taxon-name><tp:taxon-name-part taxon-name-part-type="genus" reg="Viola">V.</tp:taxon-name-part><tp:taxon-name-part taxon-name-part-type="species" reg="suavis">suavis</tp:taxon-name-part></tp:taxon-name></italic> in Spain (<xref ref-type="bibr" rid="B19">Mereďa et al. 2008a</xref>). The <abbrev xmlns:xlink="http://www.w3.org/1999/xlink" xlink:title="Amplified fragment length polymorphism" id="ABBRID0ES1AG" xlink:type="simple">AFLP</abbrev> analyses indicated a possible hybrid origin in only one plant, white-flowered individual no. 205b, which grouped together (although with low bootstrap support) with the blue-flowered plants (<xref ref-type="bibr" rid="B19">Mereďa et al. 2008a</xref> and Fig. <xref ref-type="fig" rid="F1">1A</xref>).</p></tp:treatment-sec><tp:treatment-sec><!--Section generated to contain objects referenced in tp:taxon-treatment.--><fig id="F1" position="float" orientation="portrait"><object-id xmlns:xlink="http://www.w3.org/1999/xlink" content-type="doi" xlink:type="simple">10.3897/phytokeys.242.121734.figure1</object-id><object-id xmlns:xlink="http://www.w3.org/1999/xlink" content-type="arpha" xlink:type="simple">3028056B-E6FF-5707-91A4-875E66C30B49</object-id><label>Figure 1.</label><caption><p><bold>A</bold> Part of the neighbor-joining tree of <abbrev xmlns:xlink="http://www.w3.org/1999/xlink" xlink:title="Amplified fragment length polymorphism" id="ABBRID0E1BAE" xlink:type="simple">AFLP</abbrev> data of 100 central European individuals of <tp:taxon-name><tp:taxon-name-part taxon-name-part-type="genus" reg="Viola">Viola</tp:taxon-name-part><tp:taxon-name-part taxon-name-part-type="species" reg="suavis">suavis</tp:taxon-name-part><tp:taxon-name-part taxon-name-part-type="infraspecific-rank">subsp.</tp:taxon-name-part><tp:taxon-name-part taxon-name-part-type="subspecies" reg="suavis">suavis</tp:taxon-name-part></tp:taxon-name> using Nei and Li distance. Numbers above branches indicate bootstrap support above 50%. Accession labels include taxon abbreviation (SUB – blue-flowered variant (<tp:taxon-name><tp:taxon-name-part taxon-name-part-type="genus" reg="Viola">V.</tp:taxon-name-part><tp:taxon-name-part taxon-name-part-type="species" reg="suavis">suavis</tp:taxon-name-part><tp:taxon-name-part taxon-name-part-type="infraspecific-rank">var.</tp:taxon-name-part><tp:taxon-name-part taxon-name-part-type="variety" reg="suavis">suavis</tp:taxon-name-part></tp:taxon-name>); SUW – white-flowered variant (<tp:taxon-name><tp:taxon-name-part taxon-name-part-type="genus" reg="Viola">V.</tp:taxon-name-part><tp:taxon-name-part taxon-name-part-type="species" reg="suavis">suavis</tp:taxon-name-part><tp:taxon-name-part taxon-name-part-type="infraspecific-rank">var.</tp:taxon-name-part><tp:taxon-name-part taxon-name-part-type="variety" reg="pannonica">pannonica</tp:taxon-name-part></tp:taxon-name>)) and population numbers. Taken from <xref ref-type="bibr" rid="B19">Mereďa et al. (2008a)</xref><bold>B</bold><tp:taxon-name><tp:taxon-name-part taxon-name-part-type="genus" reg="Viola">V.</tp:taxon-name-part><tp:taxon-name-part taxon-name-part-type="species" reg="suavis">suavis</tp:taxon-name-part><tp:taxon-name-part taxon-name-part-type="infraspecific-rank">var.</tp:taxon-name-part><tp:taxon-name-part taxon-name-part-type="variety" reg="pannonica">pannonica</tp:taxon-name-part></tp:taxon-name> (Slovakia, Zbrojníky village; photographed by P. Mereďa Jr., 17 April 2013) <bold>C</bold><tp:taxon-name><tp:taxon-name-part taxon-name-part-type="genus" reg="Viola">Viola</tp:taxon-name-part><tp:taxon-name-part taxon-name-part-type="species" reg="suavis">suavis</tp:taxon-name-part><tp:taxon-name-part taxon-name-part-type="infraspecific-rank">var.</tp:taxon-name-part><tp:taxon-name-part taxon-name-part-type="variety" reg="suavis">suavis</tp:taxon-name-part></tp:taxon-name> (Hungary, Visegrád village; photographed by P. Mereďa Jr., 26 March 2011).</p></caption><graphic xmlns:xlink="http://www.w3.org/1999/xlink" xlink:href="phytokeys-242-009_article-121734__-g001.jpg" position="float" orientation="portrait" xlink:type="simple" id="oo_1044610.jpg"><uri content-type="original_file" xlink:type="simple">https://binary.pensoft.net/fig/1044610</uri></graphic></fig><fig id="F3" position="float" orientation="portrait"><object-id xmlns:xlink="http://www.w3.org/1999/xlink" content-type="doi" xlink:type="simple">10.3897/phytokeys.242.121734.figure3</object-id><object-id xmlns:xlink="http://www.w3.org/1999/xlink" content-type="arpha" xlink:type="simple">E88A3E2C-804B-5133-8F50-F5B795214761</object-id><label>Figure 3.</label><caption><p>Shape of the spur <bold>A</bold><tp:taxon-name><tp:taxon-name-part taxon-name-part-type="genus" reg="Viola">Viola</tp:taxon-name-part><tp:taxon-name-part taxon-name-part-type="species" reg="suavis">suavis</tp:taxon-name-part><tp:taxon-name-part taxon-name-part-type="infraspecific-rank">var.</tp:taxon-name-part><tp:taxon-name-part taxon-name-part-type="variety" reg="catalonica">catalonica</tp:taxon-name-part></tp:taxon-name> (Spain, town of Manlleu; photographed by P. Mereďa Jr., 17 March 2006) <bold>B</bold><tp:taxon-name><tp:taxon-name-part taxon-name-part-type="genus" reg="Viola">V.</tp:taxon-name-part><tp:taxon-name-part taxon-name-part-type="species" reg="suavis">suavis</tp:taxon-name-part><tp:taxon-name-part taxon-name-part-type="infraspecific-rank">subsp.</tp:taxon-name-part><tp:taxon-name-part taxon-name-part-type="subspecies" reg="naqshii">naqshii</tp:taxon-name-part></tp:taxon-name> (India, town of Hazratbal; taken from <xref ref-type="bibr" rid="B11">Ganie et al. 2023</xref>) <bold>C</bold><tp:taxon-name><tp:taxon-name-part taxon-name-part-type="genus" reg="Viola">V.</tp:taxon-name-part><tp:taxon-name-part taxon-name-part-type="species" reg="suavis">suavis</tp:taxon-name-part><tp:taxon-name-part taxon-name-part-type="infraspecific-rank">var.</tp:taxon-name-part><tp:taxon-name-part taxon-name-part-type="variety" reg="pannonica">pannonica</tp:taxon-name-part></tp:taxon-name> (Slovakia, Zbrojníky village; photographed by P. Mereďa Jr., 17 April 2013).</p></caption><graphic xmlns:xlink="http://www.w3.org/1999/xlink" xlink:href="phytokeys-242-009_article-121734__-g003.jpg" position="float" orientation="portrait" xlink:type="simple" id="oo_1044612.jpg"><uri content-type="original_file" xlink:type="simple">https://binary.pensoft.net/fig/1044612</uri></graphic></fig></tp:treatment-sec><ref-list><ref id="B19"><mixed-citation xmlns:xlink="http://www.w3.org/1999/xlink" xlink:type="simple"><person-group><name name-style="western"><surname>Mereďa</surname><given-names>Jr P</given-names></name><name name-style="western"><surname>Hodálová</surname><given-names>I</given-names></name><name name-style="western"><surname>Mártonfi</surname><given-names>P</given-names></name><name name-style="western"><surname>Kučera</surname><given-names>J</given-names></name><name name-style="western"><surname>Lihová</surname><given-names>J</given-names></name></person-group> (<year>2008a</year>) <article-title>Intraspecific variation in <italic><tp:taxon-name><tp:taxon-name-part taxon-name-part-type="genus">Viola</tp:taxon-name-part><tp:taxon-name-part taxon-name-part-type="species">suavis</tp:taxon-name-part></tp:taxon-name></italic> in Europe: parallel evolution of white-flowered morphotypes.</article-title><source>Annals of Botany</source><volume>102</volume>(<issue>3</issue>): <fpage>443</fpage>–<lpage>462</lpage>. <ext-link xlink:href="10.1093/aob/mcn117" ext-link-type="doi" xlink:type="simple">https://doi.org/10.1093/aob/mcn117</ext-link></mixed-citation></ref><ref id="B11"><mixed-citation xmlns:xlink="http://www.w3.org/1999/xlink" xlink:type="simple"><person-group><name name-style="western"><surname>Ganie</surname><given-names>AH</given-names></name><name name-style="western"><surname>Islam</surname><given-names>T</given-names></name><name name-style="western"><surname>Khuroo</surname><given-names>AA</given-names></name><name name-style="western"><surname>Tali</surname><given-names>BA</given-names></name></person-group> (<year>2023</year>) <article-title><tp:taxon-name><tp:taxon-name-part taxon-name-part-type="genus">Viola</tp:taxon-name-part><tp:taxon-name-part taxon-name-part-type="species">suavis</tp:taxon-name-part><tp:taxon-name-part taxon-name-part-type="infraspecific-rank">subsp.</tp:taxon-name-part><tp:taxon-name-part taxon-name-part-type="subspecies">naqshii</tp:taxon-name-part></tp:taxon-name>: a new taxon from Kashmir Himalaya, India.</article-title><source>Phytotaxa</source><volume>598</volume>(<issue>2</issue>): <fpage>167</fpage>–<lpage>172</lpage>. <ext-link xlink:href="10.11646/phytotaxa.598.2.6" ext-link-type="doi" xlink:type="simple">https://doi.org/10.11646/phytotaxa.598.2.6</ext-link></mixed-citation></ref><ref id="B13"><mixed-citation xmlns:xlink="http://www.w3.org/1999/xlink" xlink:type="simple"><person-group><name name-style="western"><surname>Hodálová</surname><given-names>I</given-names></name><name name-style="western"><surname>Mereďa</surname><given-names>Jr P</given-names></name><name name-style="western"><surname>Mártonfi</surname><given-names>P</given-names></name><name name-style="western"><surname>Mártonfiová</surname><given-names>L</given-names></name><name name-style="western"><surname>Danihelka</surname><given-names>J</given-names></name></person-group> (<year>2008</year>) <article-title>Morphological characters useful for the delimitation of taxa within <tp:taxon-name><tp:taxon-name-part taxon-name-part-type="genus">Viola</tp:taxon-name-part><tp:taxon-name-part taxon-name-part-type="infraspecific-rank">subsect.</tp:taxon-name-part><tp:taxon-name-part taxon-name-part-type="subsection">Viola</tp:taxon-name-part></tp:taxon-name> (<tp:taxon-name><tp:taxon-name-part taxon-name-part-type="family">Violaceae</tp:taxon-name-part></tp:taxon-name>): a morphometric study from the West Carpathians.</article-title><source>Folia Geobotanica</source><volume>43</volume>(<issue>1</issue>): <fpage>83</fpage>–<lpage>117</lpage>. <ext-link xlink:href="10.1007/s12224-008-9005-x" ext-link-type="doi" xlink:type="simple">https://doi.org/10.1007/s12224-008-9005-x</ext-link></mixed-citation></ref><ref id="B20"><mixed-citation xmlns:xlink="http://www.w3.org/1999/xlink" xlink:type="simple"><person-group><name name-style="western"><surname>Mereďa</surname><given-names>Jr P</given-names></name><name name-style="western"><surname>Mártonfi</surname><given-names>P</given-names></name><name name-style="western"><surname>Hodálová</surname><given-names>I</given-names></name><name name-style="western"><surname>Šípošová</surname><given-names>H</given-names></name><name name-style="western"><surname>Danihelka</surname><given-names>J</given-names></name></person-group> (<year>2008b</year>) <tp:taxon-name><tp:taxon-name-part taxon-name-part-type="order">Violales</tp:taxon-name-part></tp:taxon-name> – Fialko­tvaré. In: Goliašová K., Šípošová H (Eds) Flóra Slovenska VI/1. Veda, Bratislava, 80–190.</mixed-citation></ref><ref id="B14"><mixed-citation xmlns:xlink="http://www.w3.org/1999/xlink" xlink:type="simple"><person-group><name name-style="western"><surname>Kirschner</surname><given-names>J</given-names></name><name name-style="western"><surname>Skalický</surname><given-names>V</given-names></name></person-group> (<year>1990</year>) <article-title><tp:taxon-name><tp:taxon-name-part taxon-name-part-type="family">Violaceae</tp:taxon-name-part></tp:taxon-name> Batsch.</article-title> In: <person-group><name name-style="western"><surname>Hejný</surname><given-names>S</given-names></name><name name-style="western"><surname>Slavík</surname><given-names>B</given-names></name></person-group> (<role>Eds</role>) <issue-title>Květena České republiky 2.</issue-title><source>Academia, Praha</source>, <fpage>394</fpage>–<lpage>431</lpage>.</mixed-citation></ref><ref id="B28"><mixed-citation xmlns:xlink="http://www.w3.org/1999/xlink" xlink:type="simple"><person-group><name name-style="western"><surname>Suda</surname><given-names>J</given-names></name></person-group> (<year>2002</year>) <tp:taxon-name><tp:taxon-name-part taxon-name-part-type="family">Violaceae</tp:taxon-name-part></tp:taxon-name> Batsch – violkovité. In: Hrouda L, Chrtek J. Jr, Kaplan Z, Kirschner J, Kubát K, Štěpánek J (Eds) Klíč ke květene České republiky. Academia, Praha, 207–214.</mixed-citation></ref><ref id="B22"><mixed-citation xmlns:xlink="http://www.w3.org/1999/xlink" xlink:type="simple"><person-group><name name-style="western"><surname>Michalcová</surname><given-names>D</given-names></name></person-group>(<year>2011</year>+) Botanická fotogalerie. <ext-link xlink:type="simple" ext-link-type="uri" xlink:href="http://www.botanickafotogalerie.cz">www.botanickafotogalerie.cz</ext-link> [accessed 10 August 2024]</mixed-citation></ref><ref id="B4"><mixed-citation xmlns:xlink="http://www.w3.org/1999/xlink" xlink:type="simple"><person-group><name name-style="western"><surname>Danihelka</surname><given-names>J</given-names></name></person-group> (<year>2019</year>) <article-title><tp:taxon-name><tp:taxon-name-part taxon-name-part-type="family">Violaceae</tp:taxon-name-part></tp:taxon-name> Batsch – violkovité.</article-title> In: <person-group><name name-style="western"><surname>Kaplan</surname><given-names>Z</given-names></name><name name-style="western"><surname>Danihelka</surname><given-names>J</given-names></name><name name-style="western"><surname>Chrtek</surname><given-names>Jr J</given-names></name><name name-style="western"><surname>Kirschner</surname><given-names>J</given-names></name><name name-style="western"><surname>Kubát</surname><given-names>K</given-names></name><name name-style="western"><surname>Štech</surname><given-names>M</given-names></name><name name-style="western"><surname>Štěpánek</surname><given-names>J</given-names></name></person-group> (<role>Eds</role>) <issue-title>Klíč ke květeně České republiky, Ed.</issue-title><source>2. Academia, Praha</source>, <fpage>551</fpage>–<lpage>563</lpage>.</mixed-citation></ref><ref id="B8"><mixed-citation xmlns:xlink="http://www.w3.org/1999/xlink" xlink:type="simple">FloraVeg.EU (<year>2022</year>+) FloraVeg.EU – Database of the European Flora and Vegetation. <ext-link xlink:type="simple" ext-link-type="uri" xlink:href="http://www.floraveg.eu">www.floraveg.eu</ext-link> [accessed 10 August 2024]</mixed-citation></ref><ref id="B7"><mixed-citation xmlns:xlink="http://www.w3.org/1999/xlink" xlink:type="simple"><person-group><name name-style="western"><surname>Fischer</surname><given-names>MA</given-names></name><name name-style="western"><surname>Oswald</surname><given-names>K</given-names></name><name name-style="western"><surname>Adler</surname><given-names>W</given-names></name><name name-style="western"><surname>Karrer</surname><given-names>G</given-names></name></person-group> (<year>2008</year>) <article-title>Veilchen u. Stiefmütterchen/<italic><tp:taxon-name><tp:taxon-name-part taxon-name-part-type="genus">Viola</tp:taxon-name-part></tp:taxon-name></italic>.</article-title> In: <person-group><name name-style="western"><surname>Fischer</surname><given-names>MA</given-names></name><name name-style="western"><surname>Oswald</surname><given-names>K</given-names></name><name name-style="western"><surname>Adler</surname><given-names>W</given-names></name></person-group> (<role>Eds</role>) <issue-title>Exkursionsflora für Österreich, Liechtenstein und Südtirol.</issue-title><source>Ed 3. Biologiezentrum der OÖ Landesmuseen, Linz</source>, <fpage>430</fpage>–<lpage>436</lpage>.</mixed-citation></ref><ref id="B6"><mixed-citation xmlns:xlink="http://www.w3.org/1999/xlink" xlink:type="simple"><person-group><name name-style="western"><surname>Farkas</surname><given-names>S</given-names></name></person-group> (<year>2009</year>) <article-title><tp:taxon-name><tp:taxon-name-part taxon-name-part-type="family">Violaceae</tp:taxon-name-part></tp:taxon-name> – Ibolyafélék családja.</article-title> In: <person-group><name name-style="western"><surname>Király</surname><given-names>G</given-names></name></person-group> (<role>Ed.</role>) <issue-title>Új magyar füvészkönyv.</issue-title><source>Magyarország hajtásos növényei. Határozókulcsok, Aggteleki Nemzeti park Igazgatóság, Jósvafő</source>, <fpage>287</fpage>–<lpage>290</lpage>.</mixed-citation></ref><ref id="B21"><mixed-citation xmlns:xlink="http://www.w3.org/1999/xlink" xlink:type="simple"><person-group><name name-style="western"><surname>Mereďa</surname><given-names>Jr P</given-names></name><name name-style="western"><surname>Hodálová</surname><given-names>I</given-names></name><name name-style="western"><surname>Kučera</surname><given-names>J</given-names></name><name name-style="western"><surname>Zozomová-Lihová</surname><given-names>J</given-names></name><name name-style="western"><surname>Letz</surname><given-names>DR</given-names></name><name name-style="western"><surname>Slovák</surname><given-names>M</given-names></name></person-group> (<year>2011</year>) <article-title>Genetic and morphological variation in <italic><tp:taxon-name><tp:taxon-name-part taxon-name-part-type="genus">Viola</tp:taxon-name-part><tp:taxon-name-part taxon-name-part-type="species">suavis</tp:taxon-name-part></tp:taxon-name></italic> s.l. (<tp:taxon-name><tp:taxon-name-part taxon-name-part-type="family">Violaceae</tp:taxon-name-part></tp:taxon-name>) in the western Balkan Peninsula: two endemic subspecies revealed.</article-title><source>Systematics and Biodiversity</source><volume>3</volume>(<issue>3</issue>): <fpage>211</fpage>–<lpage>231</lpage>. <ext-link xlink:href="10.1080/14772000.2011.603903" ext-link-type="doi" xlink:type="simple">https://doi.org/10.1080/14772000.2011.603903</ext-link></mixed-citation></ref></ref-list></tp:taxon-treatment>
